# Supplementary material for: Prenatal diagnosis of Prader–Willi syndrome via maternal UPD15 with placental mosaicism: incidental discovery of fetal DMD carrier status
Source: Front Genet. 2025 Oct 30;16:1675663. doi: 10.3389/fgene.2025.1675663 (PMC12611562; doi:10.3389/fgene.2025.1675663)
Supplement: Supplementary file 1 [file Table2.xlsx]

## Sheet: Sheet1
Number	conditions	Chromosome	location	copy number	size
1	Chromosome 11p13 deletion syndrome	11	11p13	del	650748
2	Chromosome 7q11.23 deletion syndrome	7	7q11.23	del	1398218
3	Chromosome 4p16.3 deletion syndrome	4	4p16.3	del	1679394
4	Chromosome 11p11.2 deletion syndrome	11	11p11.2	del	2057650
5	Chromosome 22q11.2 deletion syndrome	22	22q11.2	del	2442654
6	Chromosome 17p13.3 deletion syndrome	17	17p13.3	del	2588908
7	Chromosome 2q37 deletion syndrome	2	2q37	del	2975907
8	Chromosome 15q24 microdeletion syndrome	15	15q24	del	3009194
9	Chromosome 15q26 overgrowth syndrome	15	15q26	dup	3163423
10	Chromosome 17p13.3 duplication syndrome	17	17p13.3	dup	3300000
11	Chromosome 2p16.1-p15 deletion syndrome	2	2p16.1-p15	del	3349671
12	Smith-Magenis syndrome	17	17p11.2	del	3449078
13	Potocki-Lupski syndrome	17	17p11.2	dup	3449078
14	Chromosome 12q14 microdeletion syndrome	12	12q14	del	3573607
15	Chromosome 8p23.1 deletion syndrome	8	8p23.1	del	3664575
16	Chromosome 8p23.1 duplication syndrome	8	8p23.1	dup	3664575
17	Chromosome Xp11.23-p11.22 duplication syndrome	X	Xp11.23-p11.22	dup	3783113
18	Chromosome 3q13.31 deletion syndrome	3	3q13.31	del	3800000
19	Chromosome Xq22.3 deletion syndrome	X	Xq22.3	del	5000000
20	Chromosome 12p12.1 microdeletion syndrome	12	12p12.1	del	5200001
21	Chromosome 8q22.1 deletion syndrome	8	8q22.1	del	5600001
22	Chromosome 8q22.1 duplication syndrome	8	8q22.1	dup	5600001
23-24	Angelman syndrome/Prader-Willi syndrome	15	15q11-q13	del	5688913
25	Chromosome 15q14 deletion syndrome	15	15q14	del	6400001
26	Chromosome 10q22.3-q23.2 deletion syndrome	10	10q22.3-q23.2	del	7056545
27	Langer-Giedion syndrome	8	8q23.3-q24.11	del	7100000
28	Chromosome 14q22 deletion syndrome	14	14q22.1-q22.3	del	7200000
29	Chromosome 5q12 deletion syndrome	5	5q12	del	7800003
30	Chromosome 16p12.2-p11.2 duplication syndrome	16	16p12.2-p11.2	dup	7809018
31	Chromosome 16p13.3 deletion syndrome	16	16p13.3	del	7900000
32	Chromosome 16p13.3 duplication syndrome	16	16p13.3	dup	7900000
33	Chromosome 2q33.1 deletion syndrome	2	2q33.1	del	8281819
34	Chromosome 2q31.1 duplication syndrome	2	2q31.1	dup	8300001
35	Chromosome 2q31.1 microdeletion syndrome	2	2q31.1	del	8300001
36	Chromosome 16p12.2-p11.2 deletion syndrome	16	16p12.2-p11.2	del	8687793
37	Distal chromosome 18q deletion syndrome	18	18q22.3-q23	del	9317153
38	Chromosome 5q14.3 deletion syndrome	5	5q14.3	del	9500000
39	Chromosome 6q26-q27 deletion syndrome	6	6q26-q27	del	10115067
40	Chromosome 11q23 deletion syndrome	11	11q23	del	10699986
41	DiGeorge syndrome 2	10	10p14-p13	del	10700038
42	Yuan-Harel-Lupski syndrome	17	17p12-p11.2	dup	11500000
43	Chromosome 4q21 deletion syndrome	4	4q21	del	11795943
44	Chromosome 1q41-q42 deletion syndrome	1	1q41-q42	del	12499999
45	Cri-du-Chat syndrome	5	5p15	del	12523304
46	Chromosome Xp21 deletion syndrome	X	Xp21	del	12741137
47	Alagille syndrome 1	20	20p12	del	12800001
48	Chromosome 1p36 deletion syndrome	1	1p36	del	12830259
49	Chromosome Xq27.3-q28 duplication syndrome	X	Xq27.3-q28	dup	13172775
50	Chromosome 6pter-p24 deletion syndrome	6	6pter-p24	del	13340233
51	Chromosome 15q26-qter deletion syndrome	15	15q26-qter	del	13478162
52	Levy-Shanske syndrome	15	15q26-qter	dup	13478162
53	Chromosome 5p13 duplication syndrome	5	5p13	dup	13600001
54	Chromosome 13q14 deletion syndrome	13	13q14	del	15199999
55	Chromosome 3pter-p25 deletion syndrome	3	3pter-p25	del	16400000
56	Distal chromosome 3p duplication	3	3pter-p25	dup	16400000
57	Chromosome 10q26 deletion syndrome	10	10q26	del	16465237
58	Chromosome 21q22 deletion	21	21q22	del	16629895
59	Chromosome 18p deletion syndrome	18	18p	del	17200000
60	Chromosome 10p12-p11 deletion syndrome	10	10p11.21-p12.31	del	19300001
61	Dandy-Walker syndrome	3	3q22-q24	del	19698945
62	Distal chromosome 13q deletion	13	13q32-qter	del	20169878
63	Proximal chromosome 16q duplication	16	16q11-q13	dup	20800000
64	Chromosome 6q24-q25 deletion syndrome	6	6q24-q25	del	22000000
65	Chromosome 6q25-qter deletion syndrome	6	6q25-qter	del	22115067
66	Chromosome Xq21 deletion syndrome	X	Xq21	del	22334574
67	Chromosome 17p duplication	17	17p	dup	24000000
68	Jacobsen syndrome	11	11q23-25	del	24606516
69	Chromosome 7q31-q32 deletion	7	7q31-q32	del	25200000
70	Chromosome 6q11-q14 deletion syndrome	6	6q11-q14	del	27000000
71	Chromosome 20p duplication	20	20p	dup	27500000
72	Chromosome 1p32-p31 deletion syndrome	1	1p32-p31	del	34200000
73	Chromosome 12p duplication	12	12p	dup	35800000
74	Chromosome 14q11-q22 deletion syndrome	14	14q11-q22	del	39066719
75	Chromosome 10p duplication	10	10p	dup	40200000
76	Proximal chromosome 14q deletion	14	cen-14q22	del	40500000
77	Distal chromosome 15q deletion	15	15q22-q26	del	43431392
78	Chromosome 8p duplication	8	8p	dup	45600000
79	Chromosome 5p duplication	5	5p	dup	48400000
80	Chromosome 9p deletion syndrome	9	9p	del	49000000
81	Chromosome 9p duplication	9	9p	dup	49000000
82	Chromosome 4p duplication	4	4p	dup	50400000
83	Chromosome 6q15-q23 deletion syndrome	6	6q15-q23	del	51000000
84	Distal chromosome 4q deletion	4	4q31-qter	del	51654276
85	Chromosome 7q21-q32 deletion	7	7q21-q32	del	55100000
86	Chromosome 6p deletion	6	6p	del	61000000
87	Chromosome 14q duplication	14	14q	dup	89749540
88	Chromosome 7q deletion	7	7q	del	98074333
89	Chromosome 8q duplication	8	8q	dup	100764023
90	Chromosome 3q duplication	3	3q	dup	107022430
91	Distal chromosome 4q duplication	4	4q21-q35	dup	114854276
92	Chromosome 2q duplication	2	2q	dup	149899373
